# Supplementary material for: Facile One-Pot Multicomponent Synthesis of Pyrazolo-Thiazole Substituted Pyridines with Potential Anti-Proliferative Activity: Synthesis, In Vitro and In Silico Studies
Source: Molecules. 2021 May 22;26(11):3103. doi: 10.3390/molecules26113103 (PMC8196987; doi:10.3390/molecules26113103)
Supplement: Supplementary file 1 [file molecules-26-03103-s001.zip]

Archive with 1 entries (1 files):
- molecules-1204761-supplementary.pdf
